# Supplementary material for: Recyclable and Degradable Poly(vinyl alcohol)/Betaine-Based Deep Eutectic Polymer Dry Gel Plastics with a High Mechanical Strength
Source: Gels. 2025 May 31;11(6):421. doi: 10.3390/gels11060421 (PMC12192343; doi:10.3390/gels11060421)
Supplement: Supplementary file 1 [file gels-11-00421-s001.zip]

Archive with 1 entries (1 files):
- gels-3609327-supplementary.pdf
